# Supplementary material for: Influence of Microbial Treatment on the Preparation of Porous Biochar with Stepped-Up Performance and Its Application in Organic Pollutants Control
Source: Int J Mol Sci. 2022 Nov 15;23(22):14082. doi: 10.3390/ijms232214082 (PMC9695483; doi:10.3390/ijms232214082)
Supplement: Supplementary file 1 [file ijms-23-14082-s001.zip]

Archive with 1 entries (1 files):
- ijms-2005474-supplementary.pdf
